# Supplementary material for: Occurrence and Dietary Risk Assessment of Alternaria Toxin in Edible Mushrooms: An Application of a Hydrophilic Solid-Phase Microextraction Fiber
Source: Foods. 2026 Jun 3;15(11):1992. doi: 10.3390/foods15111992 (PMC13256904; doi:10.3390/foods15111992)
Supplement: Supplementary file 1 [file foods-15-01992-s001.zip]

Archive with 1 entries (1 files):
- foods-4324858-supplementary.pdf
